# Supplementary material for: Membrane-Mediated Action of Phosphodiesterase 5 Inhibitors
Source: Pharmaceutics. 2025 Apr 24;17(5):563. doi: 10.3390/pharmaceutics17050563 (PMC12115186; doi:10.3390/pharmaceutics17050563)
Supplement: Supplementary file 1 [file pharmaceutics-17-00563-s001.zip]

Archive with 1 entries (1 files):
- pharmaceutics-3559329-supplementary.pdf
